# Supplementary material for: Novel N-methylsulfonyl-indole derivatives: biological activity and COX-2/5-LOX inhibitory effect with improved gastro protective profile and reduced cardio vascular risks
Source: J Enzyme Inhib Med Chem. 2022 Dec 1;38(1):246–66. doi: 10.1080/14756366.2022.2145283 (PMC9721424; doi:10.1080/14756366.2022.2145283)
Supplement: Supplemental Material [file IENZ_A_2145283_SM4212.zip]

Archive with 2 entries (2 files):
- IENZ_2145283_SuppMat1.pdf
- IENZ_2145283_SuppMat2.pdf
